# Supplementary material for: Morphology of Nasonov and Tergal Glands in Apis mellifera Rebels
Source: Insects. 2022 Apr 22;13(5):401. doi: 10.3390/insects13050401 (PMC9146257; doi:10.3390/insects13050401)
Supplement: Supplementary file 1 [file insects-13-00401-s001.zip]

Archive with 1 entries (1 files):
- insects-1683338-supplementary.pdf
